# Supplementary material for: Complex excitability and “flipping" of granule cells: An experimental and computational study
Source: PLoS One. 2026 Feb 2;21(2):e0339418. doi: 10.1371/journal.pone.0339418 (PMC12863680; doi:10.1371/journal.pone.0339418)
Supplement: S1 Dataset — (CSV) [file pone.0339418.s003.csv]

No channels									With channels
Cell	Trace	RMP	AP overshoot (mV)	Half width (ms)	AP Amplitude (mV)	Rin (MOhm)	Tau (ms)		Cell	Trace	gNa/gK	RMP	AP overshoot (mV)	Half width (ms)	AP Amplitude (mV)
18.11.19 C1	13:46:6 trace 3	-79,29	50,77519226	1,247988224	130,0651923	409,075	13,8284		18.11.19 C1	13:45:58 trace 4	gNa=100/gK=50	-79,54	74,85533142	0,940602839	154,3953314
18.11.19 C3	16:39 trace 2	-77,23	60,457798	1,131552577	137,687798	280,505	25,1884		18.11.19 C3	17:6:41 trace 5	gNa=200/gK=200	-75,15	58,1575737	0,940015435	133,3075737
18.11.19 C4	18:20 trace 2	-57,1	53,24159241	1,296049476	110,3415924	330,1942	13,6171		18.11.19 C4	18:26:56 trace 2	gNa=50	-56,42	66,40555573	1,417357087	122,8255557
19.11.19 C1	14:56 trace 5	-73,76	60,73302841	1,045598984	134,4930284	175,695	23,169		19.11.19 C1	15:21:22 trace 8	gNa=100/gK=300	-71,22	52,78763199	0,938705862	124,007632
20.11.19 C1	13:25 trace 2	-79,93	55,63106537	0,972274899	135,5610654	134,8209	9,59438		20.11.19 C1	13:34:6 trace 1	gNa=10/gKM=10	-80,01	56,34412003	0,910641372	136,35412
20.11.19 C2	14:44:58 trace 3	-77,96	54,69202805	1,2033149	132,652028	216,6517	17,6097		20.11.19 C2	14:58:48 trace 1	gNa=50/gKM=50	-77,81	65,42900848	1,045811892	143,2390085
20.11.19 C3	17:5:44 trace 6	-77,86	53,38750076	1,07136023	131,2475008	318,4808	13,9983		20.11.19 C3	17:16 trace 6&7	gNa=10/gKM=10	-76,15	51,79430771	1,078615189	127,9443077
21.11.19 C1	13:2 trace 4	-82,53	41,61016083	2,225181341	124,1401608	360,4948	20,0618		21.11.19 C1	13:14 trace 9&10	gNa=50/gK=50/gKM=50	-79,52	68,08513641	1,296967506	147,6051364
21.11.19 C2	13:48 trace 2	-78,67	58,24664307	1,243259311	136,9166431	205,6397	23,7428		21.11.19 C2	14:4 trace 2&3	gNa=50/gKM=20	-74,6	64,18499756	1,135404348	138,7849976
21.11.19 C3	14:50 trace 2	-77,3	46,88551712	1,498769641	124,1855171	358,3939	16,558		21.11.19 C3	15:5 trace 2&3	gNa=100/gKM=40	-78,77	89,55173492	1,190399766	168,3217349
21.11.19 C4	15:52:48 trace 5	-75,87	56,84827042	1,049114823	132,7182704	117,7226	10,0991		21.11.19 C4	16:4:37 trace 1	gK=20/gKM=20	-75,1	45,98530579	0,843693674	121,0853058
21.11.19 C5	15:67 trace 1	-77,28	57,6805191	1,130661726	134,9605191	171,0436	26,0672		21.11.19 C5	16:53 trace 8&9	gNa=50/gKM=50	-77,81	63,12159729	1,024080515	140,9315973
21.11.19 C6	17:34 trace 4	-78,09	56,84053802	1,122570395	134,930538	204,2146	20,7502		21.11.19 C6	17:42:54 trace 5	gNa=50/gKM=50	-77,81	61,23239136	0,992893755	139,0423914
21.11.19 C7	18:13 trace 2	-76,67	51,07529831	1,304623008	127,7452983	231,7023	29,2069		21.11.19 C7	18:24:47 trace 1	gNa=50/gKM=50	-77,76	70,91870117	1,119934201	148,6787012
22.11.19. C1	12:48:42 trace 2	-71,96	50,22245026	1,129738569	122,1824503	218,9949	17,4967		22.11.19. C1	13:8 trace 2&3	gNa=10/gKM=10	-69,36	45,06506348	1,184287906	114,4250635
22.11.19 C2	14:23 trace 2	-74,32	57,35724258	0,965789378	131,6772426	277,0867	13,9367		22.11.19 C2	14:52 trace 1&2	gNa=50/gKA=50/gKM=10	-73,24	62,222332	0,69128567	135,462332
22.11.19 C3	15:53 trace 2	-77,63	53,98233032	0,750541985	131,6123303	199,1226	9,24195		22.11.19 C3	17:35 trace 1&2	gNa=50/gKA=50/gKM=80	-74,29	62,481884	0,762311399	136,771884
LFC
HFC
